# Supplementary material for: Vitamin D Impacts the Expression of Runx2 Target Genes and Modulates Inflammation, Oxidative Stress and Membrane Vesicle Biogenesis Gene Networks in 143B Osteosarcoma Cells
Source: Int J Mol Sci. 2017 Mar 16;18(3):642. doi: 10.3390/ijms18030642 (PMC5372654; doi:10.3390/ijms18030642)
Supplement: Supplementary file 1 [file ijms-18-00642-s001.zip]

Archive with 8 entries (8 files):
- SF2.pptx
- SF3.pptx
- SF4.pptx
- SF5.pptx
- SF6.pptx
- Supplementary Table 1A-F.pdf
- Supplementary Table 2.pptx
- SF1.pptx
